# Supplementary material for: Theoretical Study on the Photo-Oxidation and Photoreduction of an Azetidine Derivative as a Model of DNA Repair
Source: Molecules. 2021 May 14;26(10):2911. doi: 10.3390/molecules26102911 (PMC8157190; doi:10.3390/molecules26102911)
Supplement: Supplementary file 1 [file molecules-26-02911-s001.zip]

Archive with 1 entries (1 files):
- molecules-1198303-supplementary.pdf
